# Supplementary material for: Vaginal Natural Orifice Transluminal Endoscopic Surgery (vNOTES) for Gynecological Procedures in Obese Patients: A Systematic Review
Source: J Clin Med. 2025 Aug 12;14(16):5713. doi: 10.3390/jcm14165713 (PMC12386919; doi:10.3390/jcm14165713)
Supplement: Supplementary file 1 [file jcm-14-05713-s001.zip]

Archive with 1 entries (1 files):
- jcm-3735737-supplementary.pdf
